# Supplementary material for: 2,2′-o-Phenyl­enediacetonitrile
Source: Acta Crystallogr Sect E Struct Rep Online. 2009 Oct 17;65(Pt 11):o2757. doi: 10.1107/S1600536809041506 (PMC2971004; doi:10.1107/S1600536809041506)
Supplement: Supplementary file 2 [file e-65-o2757-Isup2.hkl]

#
# h,k,l, Fc-squared, Fo-squared, sigma(Fo-squared) and status flag
#
data_I
_shelx_title ' P21n in P2(1)/n'
_shelx_refln_list_code          4
_shelx_F_calc_maximum       73.56
_exptl_crystal_F_000       328.00
_reflns_d_resolution_high  0.7402
 
loop_
 _symmetry_equiv_pos_as_xyz
 'x, y, z'
 '-x+1/2, y+1/2, -z+1/2'
 '-x, -y, -z'
 'x-1/2, -y-1/2, z-1/2'
 
_cell_length_a     8.3882
_cell_length_b     8.1605
_cell_length_c    11.9935
_cell_angle_alpha  90.000
_cell_angle_beta  101.890
_cell_angle_gamma  90.000
 
_shelx_F_squared_multiplier     1.000
 
loop_
 _refln_index_h
 _refln_index_k
 _refln_index_l
 _refln_F_squared_calc
 _refln_F_squared_meas
 _refln_F_squared_sigma
 _refln_observed_status
   4   0   0      308.92      309.74      5.10 o
   6   0   0        3.35        3.99      1.43 o
   8   0   0        7.65        7.29      1.55 o
  10   0   0        3.87        3.43      1.90 o
   1   1   0       11.33       11.14      2.30 o
   2   1   0     1147.72      979.16      6.44 o
   3   1   0        2.10        1.89      0.27 o
   4   1   0        0.70        0.94      0.27 o
   5   1   0       42.74       39.83      3.79 o
   6   1   0      155.57      161.35      5.56 o
   7   1   0      455.19      472.54      8.35 o
   8   1   0       33.15       30.70      5.07 o
  10   1   0       25.88       15.54      6.16 o
   0   2   0      902.13      861.64      7.14 o
   1   2   0      107.66       88.63      1.38 o
   2   2   0     1711.96     1536.40     20.09 o
   3   2   0       45.16       40.47      1.19 o
   4   2   0        0.28        0.58      0.23 o
   5   2   0       20.72       17.11      2.01 o
   6   2   0        6.61        5.40      0.82 o
   7   2   0        5.48        4.39      0.85 o
   8   2   0        0.05        0.81      0.69 o
   9   2   0        3.14        3.39      0.99 o
  10   2   0        0.48        0.98      0.95 o
   1   3   0       93.43       91.72      2.15 o
   2   3   0      108.73      106.30      2.06 o
   3   3   0       89.82       89.39      2.41 o
   4   3   0      110.52      114.06      2.43 o
   5   3   0       80.68       79.15      4.43 o
   6   3   0      163.52      179.55      6.52 o
   7   3   0       73.40       72.39      4.04 o
   8   3   0        7.01        6.73      1.34 o
   9   3   0       12.00        7.94      2.29 o
   0   4   0      718.81      805.80      8.17 o
   1   4   0     1071.31     1101.28      6.83 o
   2   4   0      573.74      605.96      7.34 o
   3   4   0       30.83       33.34      2.84 o
   4   4   0       38.50       37.35      4.09 o
   5   4   0       72.07       74.44      8.78 o
   6   4   0        0.61        1.11      0.55 o
   7   4   0        7.26        6.20      1.59 o
   8   4   0       54.51       50.14      4.81 o
   9   4   0        1.89        1.41      0.96 o
   1   5   0      229.56      213.80      3.23 o
   2   5   0       36.23       39.21      2.72 o
   3   5   0       33.43       24.05      7.10 o
   4   5   0       12.40       11.96      1.54 o
   5   5   0        0.06        0.86      0.70 o
   6   5   0      152.44      170.14      7.40 o
   7   5   0       22.32       21.48      2.93 o
   8   5   0      416.05      496.89     11.22 o
   0   6   0       13.24       15.19      2.39 o
   1   6   0      113.18      114.40      3.16 o
   2   6   0       60.40       62.88      3.32 o
   3   6   0      126.20      133.09      3.47 o
   4   6   0        4.98        4.00      0.75 o
   5   6   0       89.87       98.98      4.79 o
   6   6   0       45.39       45.63      5.40 o
   7   6   0        8.15        6.00      0.96 o
   8   6   0       77.77       84.71     10.98 o
   9   6   0        8.05        3.92      2.04 o
   1   7   0       15.49       12.98      1.94 o
   2   7   0       15.98       13.79      1.83 o
   3   7   0      186.47      216.53      8.32 o
   4   7   0       10.50       10.55      1.82 o
   5   7   0       22.48       21.67      4.23 o
   6   7   0       81.74       95.84     11.16 o
   7   7   0        7.41        4.95      1.38 o
   0   8   0        5.85        6.04      1.73 o
   1   8   0      142.76      125.13      5.39 o
   2   8   0        0.87        1.04      0.52 o
   3   8   0       39.26       31.79      6.19 o
   4   8   0       40.08       35.76      6.14 o
   5   8   0        0.95        0.86      0.83 o
   6   8   0        2.69        3.50      0.93 o
   7   8   0        4.18        2.56      0.95 o
   1   9   0        0.51        0.60      0.55 o
   2   9   0        3.83        3.05      1.63 o
   4   9   0        4.31        2.94      1.94 o
   5   9   0        0.01        1.03      1.48 o
   0  10   0        1.75        2.48      1.68 o
   1  10   0       28.62       37.56     10.30 o
   2  10   0        0.01        0.23      1.13 o
   3  10   0       16.19       10.84      4.35 o
  -9   0   1       18.31       18.19      5.89 o
  -7   0   1       72.79       71.20     12.16 o
  -5   0   1      103.09       95.09      2.76 o
  -3   0   1     2134.20     1957.08     17.01 o
  -1   0   1       97.63       86.19      2.05 o
   1   0   1       52.56       42.39      0.99 o
   3   0   1       61.95       51.07      1.86 o
   5   0   1      963.51      957.74     10.13 o
   7   0   1       45.71       46.59      9.33 o
   9   0   1       44.65       35.20      4.42 o
 -10   1   1       13.36       11.47      2.85 o
  -9   1   1        0.13        1.01      0.78 o
  -8   1   1       20.06       17.50      3.33 o
  -7   1   1        1.04        1.44      0.61 o
  -6   1   1        0.90        1.25      0.41 o
  -5   1   1        0.07        0.26      0.29 o
  -4   1   1       13.95       16.19      1.40 o
  -3   1   1      167.64      148.91      2.17 o
  -1   1   1      379.19      322.64      2.50 o
   3   1   1       22.02       25.33      1.44 o
   4   1   1       34.29       33.15      1.99 o
   5   1   1       16.07       13.35      1.24 o
   6   1   1        5.53        3.85      0.78 o
   7   1   1       45.14       42.33      4.96 o
   8   1   1       12.70       12.22      1.95 o
   9   1   1        0.84        1.19      0.93 o
 -10   2   1       44.94       52.11     10.21 o
  -9   2   1      218.15      259.14      7.12 o
  -8   2   1        4.28        1.65      1.35 o
  -7   2   1      182.75      194.00      6.26 o
  -6   2   1        3.04        4.09      0.72 o
  -5   2   1     1133.90     1206.32     10.11 o
  -4   2   1       10.42        9.99      0.92 o
  -3   2   1      111.75      102.76      2.17 o
  -2   2   1       18.62       18.20      0.95 o
  -1   2   1      150.06      132.71      1.68 o
   1   2   1        0.47        0.73      0.16 o
   2   2   1      285.15      253.28      4.06 o
   3   2   1      229.28      217.59      2.90 o
   4   2   1      339.56      356.17      4.71 o
   5   2   1        6.68        6.81      0.75 o
   6   2   1       65.51       64.68      4.60 o
   7   2   1       79.63       90.93      7.33 o
   8   2   1       75.95       88.37      6.65 o
   9   2   1      213.49      243.23     27.05 o
 -10   3   1        2.33        2.51      1.56 o
  -9   3   1        0.71        0.69      0.75 o
  -8   3   1        1.26        0.59      0.68 o
  -7   3   1        0.64        0.72      0.74 o
  -6   3   1       20.19       20.55      2.30 o
  -5   3   1       73.52       80.42      2.26 o
  -4   3   1       50.46       45.71      2.27 o
  -3   3   1       57.54       53.06      1.65 o
  -2   3   1        0.13        0.26      0.19 o
  -1   3   1      618.85      609.23      4.60 o
   0   3   1      290.21      281.23      2.97 o
   1   3   1      312.82      323.77      4.99 o
   2   3   1       43.46       42.75      2.45 o
   3   3   1      230.37      221.96      3.70 o
   4   3   1      443.18      434.85      4.97 o
   5   3   1       79.18       80.78      7.76 o
   6   3   1       81.81       87.04      5.65 o
   7   3   1      122.35      135.64      7.07 o
   8   3   1        6.77        4.06      1.26 o
   9   3   1        1.39        1.92      1.24 o
 -10   4   1       14.11        7.26      4.28 o
  -9   4   1        0.19        0.64      0.87 o
  -8   4   1       43.58       40.02      7.25 o
  -7   4   1        1.05        0.85      0.50 o
  -6   4   1       17.52       17.36      1.84 o
  -5   4   1       69.00       69.40      4.48 o
  -4   4   1       59.10       65.33      3.01 o
  -3   4   1      167.49      165.31      3.09 o
  -2   4   1     1385.69     1364.30     11.10 o
  -1   4   1       19.02       18.51      1.09 o
   0   4   1       16.83       16.34      1.86 o
   1   4   1      169.41      163.98      2.58 o
   2   4   1       31.96       31.20      2.64 o
   3   4   1       43.55       39.97      1.82 o
   4   4   1      333.21      320.66      5.38 o
   5   4   1       11.43       13.90      2.06 o
   6   4   1       78.22       80.88      5.29 o
   7   4   1        2.14        2.32      0.89 o
   8   4   1       20.67       15.77      3.31 o
   9   4   1        9.02        8.45      2.98 o
  -9   5   1        0.42        1.76      1.63 o
  -8   5   1      111.00      127.46      6.96 o
  -7   5   1       16.91       16.69      2.02 o
  -6   5   1      175.01      198.79      6.23 o
  -5   5   1       22.13       18.84      2.04 o
  -4   5   1       35.71       37.91      5.30 o
  -3   5   1       97.96       96.52      2.41 o
  -2   5   1       62.95       57.24      2.65 o
  -1   5   1        4.13        3.11      0.30 o
   0   5   1       10.31       10.64      1.12 o
   1   5   1       20.63       24.18      3.07 o
   2   5   1      154.33      175.12      3.52 o
   3   5   1      125.54      138.52      3.27 o
   4   5   1      198.10      204.48      4.82 o
   5   5   1      108.89      119.49      4.86 o
   6   5   1        0.42        0.11      0.84 o
   7   5   1        0.04        0.34      0.61 o
   8   5   1       51.69       42.50      8.94 o
   9   5   1        4.83        2.96      1.70 o
  -8   6   1      325.95      392.72     13.72 o
  -7   6   1      149.01      164.30     11.07 o
  -6   6   1      327.63      386.44      9.26 o
  -5   6   1       55.07       55.72      8.73 o
  -4   6   1      395.64      429.11      6.20 o
  -3   6   1       40.42       34.89      4.92 o
  -2   6   1       29.53       28.18      3.42 o
  -1   6   1      186.37      194.08      3.33 o
   0   6   1       16.88       15.98      1.74 o
   1   6   1       36.67       34.78      4.02 o
   2   6   1       62.56       62.71      4.29 o
   3   6   1        1.02        0.78      0.41 o
   4   6   1       23.41       25.68      3.13 o
   5   6   1       52.34       58.07      9.75 o
   6   6   1       43.30       44.98      5.44 o
   7   6   1        0.24        0.96      0.67 o
   8   6   1      239.10      281.10     11.68 o
  -8   7   1       39.41       30.67      6.95 o
  -7   7   1       12.36        8.21      1.56 o
  -5   7   1        6.72        7.22      1.26 o
  -4   7   1        0.52        0.96      0.48 o
  -3   7   1        0.00        0.95      0.44 o
  -2   7   1       43.38       43.51      3.52 o
   0   7   1        1.12        0.75      0.45 o
   1   7   1      258.26      241.03      7.15 o
   2   7   1        1.69        0.78      0.46 o
   3   7   1      350.91      375.62      7.73 o
   4   7   1        3.24        1.53      0.71 o
   5   7   1        8.29        8.47      1.22 o
   6   7   1        5.21        3.55      1.21 o
   7   7   1       13.12       10.43      2.58 o
   8   7   1       44.92       29.15      8.68 o
  -7   8   1        0.16        1.33      1.28 o
  -6   8   1       12.26        9.42      1.76 o
  -5   8   1        2.81        2.09      0.92 o
  -4   8   1        8.84       10.22      2.00 o
  -3   8   1       19.74       22.86      3.95 o
  -2   8   1        9.37        8.77      1.85 o
  -1   8   1       60.37       57.55     11.52 o
   0   8   1        1.09        0.51      0.34 o
   1   8   1        1.58        1.34      0.70 o
   2   8   1        0.05        0.73      0.65 o
   3   8   1        0.37        1.01      0.57 o
   4   8   1        3.22        0.87      0.85 o
   5   8   1      101.32      104.30     21.39 o
   6   8   1        0.01        0.61      0.77 o
   7   8   1       12.74        6.10      3.74 o
  -3   9   1       29.93       21.66      6.63 o
  -2   9   1        3.38        2.43      0.88 o
  -1   9   1        8.93        6.49      1.68 o
   0   9   1        1.89        1.70      1.49 o
   2   9   1       16.26       10.61      2.73 o
   3   9   1        2.23        1.35      1.08 o
   4   9   1       24.25       22.76      6.87 o
   5   9   1       22.81       18.64      8.19 o
   6   9   1       12.72        8.91      3.30 o
  -2  10   1       69.89       99.93     16.53 o
  -1  10   1        0.26        0.44      1.19 o
   0  10   1       41.65       44.96     13.60 o
   1  10   1        0.74        1.94      0.89 o
   2  10   1       24.90       17.04      6.00 o
   3  10   1        6.27        7.44      3.30 o
   4  10   1        6.59        7.44      2.71 o
 -10   0   2        6.75        4.28      2.76 o
  -8   0   2       14.45       12.88      2.81 o
  -6   0   2      105.46      108.57      3.54 o
  -4   0   2      269.03      263.20      8.37 o
   4   0   2     5410.86     5308.49     69.46 o
   6   0   2      406.89      404.32     10.29 o
   8   0   2        8.47        5.55      1.31 o
 -10   1   2        5.39        5.76      2.76 o
  -9   1   2        5.56        5.46      1.33 o
  -8   1   2      114.33      131.14     11.86 o
  -6   1   2       89.09       94.38      2.77 o
  -5   1   2      338.32      346.33      4.15 o
  -4   1   2      258.75      255.48      2.81 o
  -3   1   2      232.53      239.75      2.97 o
  -2   1   2       13.38       11.39      0.47 o
  -1   1   2      385.81      356.41      3.15 o
   0   1   2       55.68       53.23      0.87 o
   1   1   2     1030.41      914.56      7.59 o
   2   1   2      116.38      101.68      2.04 o
   3   1   2       25.13       22.52      2.33 o
   4   1   2      121.39      127.69      2.61 o
   5   1   2      100.64      100.44      2.80 o
   6   1   2       26.90       27.90      2.88 o
   7   1   2      181.28      183.85      5.16 o
   9   1   2       36.21       37.45      4.26 o
 -10   2   2        0.13       -0.33      1.28 o
  -9   2   2       11.83        9.32      1.62 o
  -8   2   2       11.90       12.53      1.78 o
  -7   2   2       16.25       17.78      2.19 o
  -6   2   2        8.26        6.44      0.87 o
  -5   2   2       25.02       27.15      3.10 o
  -4   2   2       94.32       85.80      2.23 o
  -3   2   2      176.35      182.54      2.62 o
  -2   2   2      187.56      188.74      2.38 o
   0   2   2     1618.35     1433.49     22.44 o
   1   2   2       28.21       31.01      1.10 o
   2   2   2       17.80       18.74      1.28 o
   3   2   2       40.80       38.54      2.47 o
   4   2   2        0.13        0.74      0.28 o
   5   2   2        0.01        0.74      0.39 o
   6   2   2       58.00       50.51      4.14 o
   7   2   2       76.96       81.27      4.40 o
   8   2   2        0.68        1.34      1.73 o
   9   2   2       21.69       19.58      3.19 o
 -10   3   2        0.05        1.05      1.04 o
  -9   3   2       11.96        9.59      2.00 o
  -8   3   2      157.88      178.79      5.72 o
  -7   3   2       10.70       13.19      1.84 o
  -6   3   2        2.24        1.56      0.52 o
  -5   3   2       64.71       71.34      2.20 o
  -4   3   2       43.96       39.84      1.94 o
  -3   3   2      293.18      302.22      3.40 o
  -2   3   2        5.89        4.95      0.83 o
  -1   3   2     1098.28     1040.98     11.27 o
   0   3   2     1171.10     1104.90     11.33 o
   1   3   2      126.82      125.25      3.00 o
   2   3   2      347.48      336.33      5.04 o
   3   3   2        2.72        3.65      0.47 o
   4   3   2       31.87       31.44      2.61 o
   5   3   2        0.85        1.11      0.51 o
   6   3   2       42.27       38.25      5.96 o
   7   3   2       27.62       27.96      4.49 o
   8   3   2        3.41        1.17      0.73 o
   9   3   2       33.88       21.38      6.90 o
 -10   4   2        8.94        6.66      2.14 o
  -9   4   2       51.47       48.30     11.08 o
  -8   4   2        1.73        1.80      0.79 o
  -7   4   2        4.87        4.18      0.97 o
  -6   4   2       51.08       50.61      3.56 o
  -5   4   2       20.55       19.52      2.30 o
  -4   4   2        3.47        3.66      0.39 o
  -3   4   2      483.95      509.46      5.19 o
  -2   4   2        0.05        0.06      0.27 o
  -1   4   2       36.05       31.39      1.32 o
   0   4   2      531.72      553.56      4.67 o
   2   4   2       85.04       93.71      2.41 o
   3   4   2      476.83      530.14      5.79 o
   4   4   2      174.81      195.95      4.48 o
   5   4   2      172.74      187.85      5.34 o
   6   4   2      168.75      168.46      7.82 o
   7   4   2        3.90        4.34      0.85 o
   8   4   2        2.15        1.78      0.98 o
   9   4   2       44.62       28.90     10.53 o
  -9   5   2        7.54        4.63      1.90 o
  -8   5   2      122.88      128.48      6.82 o
  -7   5   2       78.60       84.78      6.33 o
  -6   5   2      996.21     1126.29     10.83 o
  -5   5   2      103.11      108.58      4.55 o
  -4   5   2      287.56      296.65      5.75 o
  -3   5   2      142.63      152.78      3.10 o
  -2   5   2      118.20      102.85      2.39 o
  -1   5   2       78.29       73.30      1.79 o
   0   5   2       73.85       68.78      2.35 o
   1   5   2        0.44        0.53      0.29 o
   2   5   2       88.66       95.54      3.74 o
   3   5   2        6.57        7.95      0.84 o
   4   5   2       39.72       38.26      8.12 o
   5   5   2       26.92       34.54      5.05 o
   6   5   2       60.75       57.55      7.80 o
   7   5   2        0.43        0.09      0.74 o
   8   5   2        6.47        5.03      1.74 o
  -8   6   2       53.44       40.17      8.70 o
  -7   6   2       21.40       19.93      2.89 o
  -6   6   2       13.23       13.65      1.51 o
  -5   6   2      192.73      215.58      4.88 o
  -4   6   2      234.43      268.40      5.51 o
  -3   6   2       28.40       27.16      3.60 o
  -2   6   2       15.98       16.89      1.96 o
  -1   6   2       81.95       80.06      2.52 o
   0   6   2        1.09        0.91      0.31 o
   1   6   2        0.37        0.33      0.24 o
   2   6   2       66.87       65.59      5.42 o
   3   6   2        0.87        0.98      0.35 o
   4   6   2       54.84       54.62      7.67 o
   5   6   2       10.53       11.74      1.70 o
   6   6   2        5.69        6.15      1.22 o
   7   6   2       24.14       21.15      4.01 o
   8   6   2        0.13        0.55      1.11 o
  -8   7   2       42.33       24.97     13.90 o
  -7   7   2        1.24        0.82      0.80 o
  -6   7   2       46.26       38.45      6.10 o
  -5   7   2       65.06       58.40      9.50 o
  -4   7   2        3.02        2.50      0.76 o
  -3   7   2        0.05        0.03      0.49 o
  -2   7   2       15.79       17.09      2.62 o
  -1   7   2       78.00       68.81      4.52 o
   0   7   2       12.49       12.37      1.74 o
   1   7   2        3.25        1.35      0.48 o
   2   7   2       16.42       14.68      2.31 o
   3   7   2       13.40       11.60      2.17 o
   4   7   2       23.00       20.14      2.27 o
   5   7   2       13.50       15.78      2.13 o
   6   7   2        0.18        0.41      0.76 o
   7   7   2        4.18        2.56      0.88 o
   8   7   2        4.15        2.55      2.50 o
  -7   8   2       12.74        7.84      4.23 o
  -6   8   2        0.33       -0.03      1.43 o
  -5   8   2        9.24        7.12      1.27 o
  -4   8   2       49.47       46.15      7.65 o
  -3   8   2        4.09        3.20      0.91 o
  -2   8   2       26.43       28.90      7.37 o
  -1   8   2       65.67       51.62      9.79 o
   0   8   2        0.36        0.41      0.44 o
   1   8   2       53.09       39.15      8.05 o
   2   8   2       65.95       52.75     13.13 o
   3   8   2       92.77       87.46     12.99 o
   4   8   2        9.43        5.99      1.45 o
   5   8   2       69.90       64.27     13.15 o
   6   8   2        1.02       -0.82      1.28 o
  -4   9   2        0.37       -0.21      1.18 o
  -3   9   2       16.45       13.16      4.67 o
  -2   9   2        0.31        1.01      0.83 o
  -1   9   2       46.14       39.64     11.12 o
   0   9   2        2.82        3.63      1.28 o
   1   9   2        0.26        0.56      0.76 o
   2   9   2       10.55       11.71      3.04 o
   3   9   2        4.79        4.34      1.60 o
   4   9   2       21.41       17.83      5.47 o
  -1  10   2        9.92        7.26      2.79 o
   0  10   2        0.29        0.76      1.00 o
   1  10   2        3.64        1.04      0.93 o
   2  10   2        3.14        1.88      1.10 o
   3  10   2        0.43        2.23      1.21 o
  -7   0   3        0.62        0.35      0.73 o
  -5   0   3       28.77       25.20      4.35 o
  -3   0   3      617.95      582.26      6.08 o
   1   0   3      697.01      648.83      8.33 o
   3   0   3      487.04      489.42     13.52 o
   5   0   3      226.07      219.35      5.24 o
   7   0   3        0.00        0.33      1.15 o
   9   0   3      133.45      123.36     19.95 o
 -10   1   3       23.15       14.43      5.74 o
  -9   1   3        1.15        1.75      1.11 o
  -8   1   3        8.61        4.80      1.42 o
  -7   1   3       58.91       55.05      3.07 o
  -6   1   3       33.27       30.28      3.11 o
  -5   1   3       24.55       25.44      1.92 o
  -4   1   3       24.85       27.29      1.17 o
  -3   1   3        2.82        2.03      0.27 o
  -1   1   3        0.47        0.13      0.15 o
   0   1   3      558.48      556.58      4.91 o
   1   1   3      632.19      580.65      5.07 o
   2   1   3        9.06        8.46      0.87 o
   3   1   3        1.50        2.83      0.45 o
   4   1   3     3383.97     3468.74     24.52 o
   5   1   3      120.77      125.35      3.35 o
   6   1   3      104.12      108.96      4.26 o
   7   1   3       17.74       16.49      1.93 o
   8   1   3       24.63       26.78      2.99 o
   9   1   3        0.19        0.52      0.92 o
 -10   2   3       12.34        9.36      3.08 o
  -9   2   3        6.03        7.18      1.82 o
  -8   2   3       21.25       19.20      2.37 o
  -7   2   3      286.88      306.89      5.47 o
  -6   2   3      150.51      164.06      3.92 o
  -5   2   3      315.07      370.05      4.32 o
  -4   2   3      117.03      125.69      2.19 o
  -3   2   3     2997.55     3055.58     20.62 o
  -2   2   3      102.91       94.49      1.16 o
  -1   2   3      181.47      174.84      1.54 o
   0   2   3      379.71      354.81      4.05 o
   1   2   3       16.55       13.82      0.80 o
   2   2   3       52.14       49.47      1.42 o
   3   2   3       54.38       60.61      1.81 o
   4   2   3       16.76       14.01      1.16 o
   5   2   3        8.49       11.07      1.35 o
   6   2   3      100.04      108.24     12.36 o
   7   2   3       23.21       26.04      3.25 o
   8   2   3        3.84        3.41      1.04 o
   9   2   3        3.71        3.26      1.05 o
 -10   3   3        7.74        8.17      2.53 o
  -9   3   3       28.52       34.42      6.09 o
  -8   3   3       45.92       45.76      6.85 o
  -7   3   3       61.33       62.16      3.75 o
  -6   3   3       22.44       18.34      2.24 o
  -5   3   3        0.02        0.81      0.25 o
  -4   3   3       13.15       14.90      1.57 o
  -3   3   3      252.78      261.58      3.14 o
  -2   3   3       67.55       63.87      1.31 o
  -1   3   3      966.87      956.77      4.40 o
   0   3   3      272.00      257.72      3.59 o
   1   3   3      199.34      197.51      2.66 o
   2   3   3      746.43      763.28     10.61 o
   3   3   3      179.80      189.12      5.13 o
   4   3   3        4.33        2.77      0.46 o
   5   3   3      292.11      306.02      6.66 o
   6   3   3       49.91       53.76      4.31 o
   7   3   3        1.17        1.41      0.75 o
   8   3   3        1.64        0.79      0.95 o
  -9   4   3        1.15        0.92      0.80 o
  -8   4   3        8.75        6.86      1.46 o
  -7   4   3       62.14       64.32      4.31 o
  -6   4   3       10.04       10.28      1.11 o
  -5   4   3       93.93       98.23      3.75 o
  -4   4   3      231.26      234.80      3.47 o
  -3   4   3        9.43        7.50      0.82 o
  -2   4   3       30.31       30.82      1.67 o
  -1   4   3      314.99      324.14      3.68 o
   0   4   3      353.30      365.77      4.97 o
   1   4   3       91.36       87.73      1.93 o
   2   4   3      260.36      267.13      4.08 o
   3   4   3       34.52       40.65      3.35 o
   4   4   3        7.18        6.52      1.15 o
   5   4   3       46.63       45.37      5.02 o
   6   4   3       14.54       13.65      1.60 o
   7   4   3       30.99       37.63      3.95 o
   8   4   3       89.50       82.71     14.53 o
  -9   5   3       29.65       15.63      7.29 o
  -8   5   3        6.22        4.05      0.97 o
  -7   5   3        1.17        0.68      0.54 o
  -6   5   3      185.11      212.92      5.32 o
  -5   5   3        0.32        0.77      0.33 o
  -4   5   3        0.50        0.63      0.27 o
  -3   5   3      169.28      165.99      3.53 o
  -2   5   3        0.01        0.21      0.16 o
  -1   5   3        7.72        5.48      0.70 o
   0   5   3       43.12       42.14      2.20 o
   1   5   3       33.84       31.26      2.13 o
   2   5   3      177.04      189.22      3.80 o
   3   5   3       53.65       58.91      3.74 o
   4   5   3       24.64       30.50      5.86 o
   5   5   3        6.58        6.49      0.85 o
   6   5   3       12.91       12.68      1.75 o
   7   5   3       14.11       11.34      2.39 o
   8   5   3       52.18       44.89     10.65 o
  -8   6   3       52.83       43.89     16.71 o
  -7   6   3        0.24        0.38      0.54 o
  -6   6   3      388.92      444.88      8.23 o
  -5   6   3      202.78      220.30      4.20 o
  -4   6   3     1199.39     1346.75     10.53 o
  -3   6   3      456.07      493.39      5.93 o
  -2   6   3      376.46      392.56      3.78 o
  -1   6   3        0.00        0.54      0.39 o
   0   6   3       17.99       15.82      1.82 o
   1   6   3      293.65      319.67      9.84 o
   2   6   3       18.86       15.20      1.69 o
   3   6   3        3.11        1.51      0.74 o
   4   6   3       57.39       56.93      6.98 o
   5   6   3       11.64       13.03      1.95 o
   6   6   3        7.31        5.83      1.28 o
   7   6   3       51.37       48.92      9.64 o
  -7   7   3       20.81       15.40      6.44 o
  -6   7   3      160.11      194.39      7.25 o
  -5   7   3       14.72       14.86      1.90 o
  -4   7   3      100.85      109.89      4.62 o
  -3   7   3      196.62      234.46      4.49 o
  -2   7   3      135.80      161.92      4.08 o
  -1   7   3       59.42       72.66      3.60 o
   0   7   3       30.38       26.09      3.83 o
   1   7   3       36.94       26.78      4.51 o
   2   7   3       17.98       18.86      3.09 o
   3   7   3      180.46      190.34      7.78 o
   4   7   3        1.80        1.34      0.64 o
   5   7   3       88.03       95.59      5.06 o
   6   7   3        3.04        1.80      0.72 o
  -7   8   3        2.02        2.48      2.30 o
  -6   8   3        0.69        0.38      1.60 o
  -5   8   3       39.48       30.47      7.55 o
  -4   8   3       14.27       12.41      1.85 o
  -3   8   3        1.98        1.26      0.90 o
  -2   8   3        2.60        1.71      0.88 o
  -1   8   3       13.91       13.00      3.51 o
   0   8   3        3.02        5.99      1.22 o
   1   8   3      131.57      141.41      6.38 o
   2   8   3        7.94        7.54      2.05 o
   3   8   3       29.48       23.49      6.51 o
   4   8   3       12.76       13.15      2.18 o
   5   8   3        1.09        0.79      0.74 o
  -6   9   3       10.51        5.54      4.98 o
  -5   9   3        7.64       10.14      4.01 o
  -4   9   3        7.36        6.07      2.07 o
  -3   9   3        1.64        2.33      2.50 o
  -2   9   3       10.92       14.99      3.61 o
  -1   9   3        3.90        3.44      1.29 o
   0   9   3       65.14       62.09     14.69 o
   1   9   3       18.07       10.73      3.63 o
   2   9   3       64.00       78.46     10.24 o
   3   9   3        0.13        0.12      0.90 o
   4   9   3        1.50        1.44      0.80 o
   0  10   3       22.00       24.32     12.77 o
   3  10   3       29.28       20.26     13.00 o
 -10   0   4      228.07      255.05     11.55 o
  -8   0   4      235.97      265.14     10.07 o
  -6   0   4        3.68        1.57      0.75 o
  -4   0   4        0.72        0.41      0.28 o
  -2   0   4        0.74        0.49      0.23 o
   0   0   4      703.23      667.26      7.18 o
   2   0   4      587.79      535.39      6.74 o
   4   0   4     1540.83     1652.89     15.98 o
   8   0   4      138.09      124.36      8.95 o
 -11   1   4       15.93       18.36      4.01 o
 -10   1   4       25.81       19.09      6.11 o
  -9   1   4       10.50       11.70      2.62 o
  -8   1   4       13.75       14.77      2.96 o
  -7   1   4       57.55       60.86      4.06 o
  -6   1   4        2.70        3.05      0.38 o
  -5   1   4      314.70      328.27      4.35 o
  -4   1   4      119.08      126.46      2.37 o
  -3   1   4       41.96       44.72      2.21 o
  -2   1   4     1358.26     1328.76     12.40 o
   0   1   4      670.00      626.11      5.72 o
   1   1   4      651.26      629.97      5.47 o
   2   1   4       20.99       16.17      1.88 o
   3   1   4        0.01        0.18      0.29 o
   4   1   4       12.72       11.58      1.18 o
   5   1   4      149.70      163.09      6.60 o
   6   1   4      112.07      109.61      6.88 o
   7   1   4       24.57       19.20      3.05 o
   8   1   4       60.17       44.64      7.91 o
 -11   2   4       26.30       15.71      9.27 o
 -10   2   4        9.70        7.83      2.50 o
  -9   2   4        0.00        0.60      0.88 o
  -8   2   4        1.34        1.92      1.05 o
  -7   2   4       85.66       86.09      3.62 o
  -6   2   4        8.74        7.77      0.78 o
  -5   2   4        5.93        5.06      0.56 o
  -4   2   4       16.69       19.25      2.53 o
  -3   2   4       64.20       60.06      1.36 o
  -2   2   4       77.20       82.35      2.51 o
  -1   2   4      466.05      454.96      3.80 o
   0   2   4       31.41       26.05      0.81 o
   1   2   4        4.05        5.78      0.59 o
   2   2   4       23.92       23.89      2.06 o
   3   2   4      141.88      149.16      2.91 o
   4   2   4      179.88      185.41      3.21 o
   5   2   4       31.52       27.84      4.48 o
   6   2   4       99.90       97.74      5.87 o
   7   2   4       73.07       64.30      9.58 o
   8   2   4       36.04       37.95      4.29 o
 -10   3   4        0.03        2.45      2.00 o
  -9   3   4        3.41        3.86      1.32 o
  -8   3   4       14.64       18.54      2.34 o
  -7   3   4       11.34        9.77      1.28 o
  -6   3   4       66.87       66.12      3.09 o
  -5   3   4      300.96      331.58      4.46 o
  -4   3   4        1.15        1.19      0.24 o
  -3   3   4        0.08        1.09      0.32 o
  -2   3   4       30.24       29.32      0.83 o
  -1   3   4      383.93      406.31      3.74 o
   0   3   4       39.94       38.94      1.16 o
   1   3   4       76.53       69.39      1.89 o
   2   3   4       54.92       50.26      2.02 o
   3   3   4       47.01       47.94      2.98 o
   4   3   4      135.77      144.52      4.20 o
   5   3   4       30.90       26.38      2.86 o
   6   3   4       28.94       30.54      3.25 o
   7   3   4       64.58       62.90      5.25 o
   8   3   4        0.09        0.51      1.02 o
  -9   4   4       18.84       17.68      2.55 o
  -8   4   4       28.53       31.46      3.03 o
  -7   4   4        3.23        2.72      0.63 o
  -6   4   4        3.15        2.29      0.47 o
  -5   4   4       49.22       46.90      3.51 o
  -4   4   4       74.73       75.12      2.21 o
  -3   4   4      111.90      116.36      2.29 o
  -2   4   4      105.34      105.23      1.67 o
  -1   4   4      171.91      174.67      2.99 o
   0   4   4      197.19      193.31      2.99 o
   1   4   4       65.61       61.53      1.68 o
   2   4   4        7.27        5.87      0.64 o
   3   4   4      146.54      141.00      4.36 o
   4   4   4      301.70      335.26     10.83 o
   5   4   4      159.39      183.22      8.28 o
   6   4   4       58.01       62.62      9.43 o
   7   4   4      168.49      203.66     13.38 o
   8   4   4       27.25       22.56      5.96 o
  -8   5   4        0.00        0.86      0.59 o
  -7   5   4        0.01        0.29      0.54 o
  -6   5   4       38.58       35.82      5.39 o
  -5   5   4       21.52       21.54      2.17 o
  -4   5   4      665.93      702.53      6.01 o
  -3   5   4      220.43      225.33      4.25 o
  -2   5   4     1134.27     1181.30     10.26 o
  -1   5   4       92.18       94.49      2.34 o
   0   5   4      386.08      385.88      4.82 o
   1   5   4       56.02       57.98      1.76 o
   2   5   4      105.26       98.83      6.27 o
   3   5   4        0.14        0.61      0.48 o
   4   5   4        2.27        2.75      1.72 o
   5   5   4        6.48        6.32      1.14 o
   6   5   4        3.97        2.32      0.91 o
   7   5   4       11.40       11.00      1.76 o
  -8   6   4        6.80        6.14      2.55 o
  -7   6   4        6.09        3.80      1.42 o
  -6   6   4        7.41        5.73      1.08 o
  -5   6   4       36.37       35.05      5.25 o
  -4   6   4      280.41      312.24      5.10 o
  -3   6   4        1.52        0.76      0.33 o
  -2   6   4      317.16      347.75      4.87 o
  -1   6   4      205.04      217.09      3.71 o
   0   6   4       14.36       15.43      2.07 o
   1   6   4      317.00      336.24      7.73 o
   2   6   4        8.78        6.97      0.86 o
   3   6   4        3.35        2.46      0.71 o
   4   6   4       11.54       12.51      1.95 o
   5   6   4       30.93       23.10      4.99 o
   6   6   4        9.54        7.54      2.20 o
   7   6   4        3.53        1.25      0.77 o
  -7   7   4        5.54        3.36      3.13 o
  -6   7   4       20.32       16.67      4.32 o
  -5   7   4        0.19        1.05      0.53 o
  -4   7   4       19.93       18.11      3.06 o
  -3   7   4       19.97       17.31      1.92 o
  -2   7   4       76.79       81.41      4.49 o
  -1   7   4       43.81       39.97      2.86 o
   0   7   4       60.07       62.43      9.34 o
   1   7   4        3.20        1.11      0.62 o
   2   7   4        9.69        8.35      1.34 o
   3   7   4      191.00      222.86      8.48 o
   4   7   4        1.05        1.77      0.91 o
   5   7   4        0.68        1.21      1.00 o
   6   7   4       14.36       13.90      2.97 o
  -6   8   4       22.63       18.16     11.07 o
  -5   8   4       18.15       14.70      3.97 o
  -3   8   4       26.49       25.10      5.29 o
  -2   8   4       59.23       59.38      6.52 o
  -1   8   4       17.00       13.20      3.03 o
   0   8   4        3.24        3.09      0.85 o
   1   8   4        0.18        0.55      0.60 o
   2   8   4       12.11        8.70      1.70 o
   3   8   4       33.29       22.72      5.60 o
   4   8   4        6.64        7.79      1.91 o
   5   8   4       72.52       79.31     10.17 o
  -6   9   4        0.04        2.55      1.38 o
  -5   9   4       47.51       42.96     21.52 o
  -4   9   4       18.67       13.70      6.94 o
  -3   9   4        7.87       13.00      4.71 o
  -2   9   4       31.32       36.70     12.30 o
  -1   9   4        0.11        0.43      0.79 o
   0   9   4        0.18       -0.59      0.83 o
   1   9   4        3.78        1.46      1.08 o
   2   9   4        4.07        2.63      1.29 o
   3   9   4       99.07      105.12     17.30 o
   4   9   4        5.41        4.31      3.18 o
 -11   0   5       34.62       24.72     11.17 o
  -9   0   5       49.09       43.58     13.73 o
  -7   0   5       17.59       18.74      2.77 o
  -5   0   5       47.38       42.20      1.80 o
  -3   0   5       28.07       23.83      1.66 o
  -1   0   5      311.84      312.81      4.52 o
   1   0   5      214.29      219.66      6.17 o
   3   0   5      504.23      489.52      8.17 o
   5   0   5        0.03        1.30      1.14 o
   7   0   5      119.47      125.10     10.61 o
 -11   1   5        0.05       -0.88      1.93 o
  -9   1   5       79.39       88.80      4.52 o
  -8   1   5        3.57        2.31      1.23 o
  -7   1   5       44.92       37.63      4.60 o
  -6   1   5        8.76        9.29      1.05 o
  -5   1   5       15.63       14.46      1.33 o
  -4   1   5        1.11        0.73      0.21 o
  -3   1   5       27.07       26.09      0.96 o
  -2   1   5       39.22       47.10      0.99 o
  -1   1   5      250.48      245.81      2.50 o
   0   1   5       98.22       97.01      1.87 o
   1   1   5        0.09        0.18      0.23 o
   2   1   5        2.15        1.39      0.32 o
   3   1   5       23.72       25.97      2.99 o
   4   1   5       26.34       26.78      2.64 o
   5   1   5        0.64        0.12      0.66 o
   6   1   5      400.75      428.74      8.34 o
   7   1   5        4.45        3.61      0.91 o
   8   1   5      435.91      471.00     10.39 o
 -10   2   5       10.16       13.43      2.86 o
  -9   2   5        0.69        0.56      0.58 o
  -8   2   5       44.69       40.05      7.55 o
  -7   2   5        0.25        0.75      0.30 o
  -6   2   5       12.40       12.60      1.55 o
  -5   2   5       49.62       55.24      1.77 o
  -4   2   5      226.19      240.83      3.59 o
  -3   2   5     1056.30     1127.20     13.93 o
  -2   2   5       53.26       44.74      1.79 o
  -1   2   5      981.98     1017.38      7.50 o
   0   2   5      294.55      274.91      3.35 o
   1   2   5     1389.10     1437.47      7.57 o
   2   2   5       31.02       35.67      2.50 o
   3   2   5       21.53       19.75      1.82 o
   4   2   5        0.17        0.36      0.33 o
   5   2   5        1.95        2.07      0.84 o
   6   2   5      129.99      130.70      6.37 o
   7   2   5        0.95        1.49      0.78 o
   8   2   5       65.20       70.10     10.38 o
  -9   3   5      100.59      125.01      4.86 o
  -8   3   5       14.66       14.76      2.09 o
  -7   3   5        1.21        1.14      0.48 o
  -6   3   5       62.73       60.36      8.47 o
  -5   3   5        0.45        0.48      0.28 o
  -4   3   5        6.13        4.13      0.60 o
  -3   3   5      121.65      115.55      2.89 o
  -2   3   5       15.77       20.33      2.64 o
  -1   3   5       31.50       28.74      0.74 o
   0   3   5      214.49      231.15      2.60 o
   1   3   5      539.13      577.85      6.04 o
   2   3   5      114.90      108.88      3.44 o
   3   3   5        0.01        0.35      0.31 o
   4   3   5        7.74       10.38      1.61 o
   5   3   5       70.17       63.22      4.70 o
   6   3   5       33.58       30.44      3.27 o
   7   3   5       11.24        9.00      1.68 o
   8   3   5        7.11        5.16      1.73 o
  -9   4   5       26.71       33.29     11.16 o
  -8   4   5       22.95       26.64      5.16 o
  -7   4   5       74.67       75.82      6.26 o
  -6   4   5       21.41       20.58      1.72 o
  -5   4   5        3.01        2.88      0.48 o
  -4   4   5      164.98      166.07      2.69 o
  -3   4   5       48.37       52.36      1.07 o
  -2   4   5      382.89      349.32      2.16 o
   0   4   5        3.20        2.65      0.38 o
   1   4   5       49.24       50.37      3.33 o
   2   4   5       16.95       15.38      3.16 o
   3   4   5       41.91       44.72      5.53 o
   4   4   5      274.18      328.84     10.30 o
   5   4   5        1.05        1.33      0.99 o
   6   4   5       21.08       19.61      2.96 o
   7   4   5        1.07        1.35      0.81 o
  -8   5   5       37.14       36.68      7.40 o
  -7   5   5       88.34       94.35      9.06 o
  -6   5   5       25.42       26.84      4.13 o
  -5   5   5        0.80        0.39      0.30 o
  -4   5   5      397.77      450.72      4.02 o
  -3   5   5        0.17        0.18      0.23 o
  -2   5   5      463.85      480.32      8.86 o
  -1   5   5      169.70      167.65      3.41 o
   0   5   5      146.03      160.69      3.73 o
   1   5   5       12.68       12.08      1.04 o
   2   5   5        4.31        4.41      0.94 o
   3   5   5       81.34       88.48      3.86 o
   4   5   5        0.01       -0.48      0.92 o
   5   5   5       10.33       10.60      2.52 o
   6   5   5       36.98       43.14      4.88 o
   7   5   5       15.92       11.84      2.13 o
  -8   6   5        7.84        3.76      3.63 o
  -7   6   5       51.82       45.72     12.88 o
  -6   6   5      113.79      125.41      6.37 o
  -5   6   5        5.81        5.36      0.88 o
  -4   6   5      271.84      305.06      4.72 o
  -3   6   5       23.62       20.98      2.19 o
  -2   6   5      656.17      707.89     13.76 o
  -1   6   5      393.98      426.54      5.91 o
   0   6   5      475.40      537.16      6.44 o
   1   6   5      115.84      124.69      6.48 o
   2   6   5      349.92      398.39      7.29 o
   3   6   5       98.47       95.57     15.66 o
   4   6   5        1.78        1.74      1.11 o
   5   6   5       16.22       16.47      2.45 o
   6   6   5        5.05        2.91      1.35 o
  -7   7   5        4.92        2.68      2.58 o
  -6   7   5        0.02        1.12      0.99 o
  -5   7   5       15.55       13.92      3.28 o
  -4   7   5        1.79        1.12      1.07 o
  -3   7   5        0.05        0.30      0.41 o
  -2   7   5       22.86       21.96      4.57 o
  -1   7   5       27.48       30.65      2.19 o
   0   7   5      223.61      260.12      4.91 o
   1   7   5       58.82       55.29      7.48 o
   2   7   5       32.30       33.95      6.47 o
   3   7   5       53.28       49.21     10.16 o
   4   7   5        5.88        4.26      1.25 o
   5   7   5       17.66       17.33      3.27 o
   6   7   5        0.89        1.30      2.03 o
  -6   8   5        0.74        2.48      1.90 o
  -5   8   5       23.31       14.41      4.18 o
  -4   8   5        5.72        4.67      1.70 o
  -3   8   5        0.52        0.60      0.85 o
  -2   8   5       38.03       37.87     12.62 o
  -1   8   5        5.40        4.32      1.09 o
   0   8   5        0.93        1.01      0.99 o
   1   8   5       48.17       44.07      9.16 o
   2   8   5       24.93       22.77      5.17 o
   3   8   5        0.57        0.56      0.75 o
   4   8   5        7.07        6.21      2.70 o
   5   8   5       30.38       21.47     10.97 o
  -5   9   5        0.41        1.95      1.25 o
  -2   9   5        1.62        0.28      1.40 o
  -1   9   5       14.33       18.89      7.36 o
   0   9   5        5.52        4.28      2.53 o
   1   9   5        3.50        1.60      2.55 o
   2   9   5       56.63       53.88     14.38 o
   3   9   5       37.14       26.65     11.27 o
   4   9   5        2.34        2.30      1.25 o
  -8   0   6     1346.20     1559.91     22.99 o
  -6   0   6      215.80      225.28      4.52 o
  -4   0   6        8.26        9.34      1.36 o
  -2   0   6       22.63       22.13      1.61 o
   0   0   6      141.34      152.04      3.68 o
   2   0   6      127.70      129.59      6.25 o
   4   0   6      253.34      257.55      8.13 o
   6   0   6       13.40        8.47      7.69 o
   8   0   6      780.53      872.74     19.53 o
 -10   1   6        2.76        4.00      1.31 o
  -9   1   6       71.99       79.58      8.06 o
  -8   1   6       86.87       96.95      4.22 o
  -7   1   6       10.12       10.34      1.28 o
  -6   1   6      166.14      184.01      2.90 o
  -5   1   6      153.63      152.47      2.76 o
  -4   1   6       28.93       30.53      1.12 o
  -3   1   6      485.74      514.47      4.44 o
  -2   1   6      393.51      389.60      4.52 o
  -1   1   6       77.52       82.44      1.58 o
   0   1   6       64.68       71.59      1.87 o
   1   1   6      367.34      363.07      4.68 o
   2   1   6      162.46      160.52      3.39 o
   3   1   6        8.03        7.39      0.88 o
   4   1   6      118.94      123.78      4.76 o
   5   1   6        0.07        0.79      0.47 o
   6   1   6       24.01       23.08      3.43 o
   7   1   6       33.94       30.38      3.43 o
   8   1   6        0.36        0.35      1.19 o
 -10   2   6        0.28       -1.73      1.75 o
  -9   2   6        5.21        4.42      0.98 o
  -8   2   6       19.18       16.16      2.59 o
  -7   2   6       43.67       43.56      2.85 o
  -6   2   6       41.01       43.20      3.11 o
  -5   2   6        3.28        2.71      0.29 o
  -4   2   6        0.95        0.26      0.17 o
  -3   2   6        8.78        8.97      0.96 o
  -2   2   6       33.30       35.26      1.80 o
  -1   2   6      427.53      425.45      3.47 o
   0   2   6       57.99       68.63      1.85 o
   1   2   6       41.10       39.03      1.93 o
   2   2   6      170.83      175.14      3.37 o
   3   2   6       13.33       12.14      1.48 o
   4   2   6       11.08        9.86      1.33 o
   5   2   6       55.89       59.45      7.94 o
   6   2   6       97.78      109.17      6.83 o
   7   2   6        4.07        1.79      0.93 o
  -9   3   6       14.41       13.35      3.16 o
  -8   3   6        7.38        7.35      1.45 o
  -7   3   6       72.23       80.88     15.51 o
  -6   3   6        0.01       -0.27      0.33 o
  -5   3   6       70.75       70.25      2.88 o
  -4   3   6       44.05       40.28      3.60 o
  -3   3   6       27.73       26.46      3.38 o
  -2   3   6      605.03      656.38      6.64 o
  -1   3   6       38.44       45.58      1.15 o
   0   3   6      176.92      173.16      4.12 o
   1   3   6      269.84      298.19      3.59 o
   2   3   6        0.34        0.06      0.29 o
   3   3   6       43.67       44.30      6.27 o
   4   3   6       29.70       27.15      3.65 o
   5   3   6      118.01      116.20      7.13 o
   6   3   6       10.40        8.92      1.24 o
   7   3   6       22.76       22.40      2.92 o
  -9   4   6       27.08       20.84     11.55 o
  -8   4   6      110.18      108.88     11.18 o
  -7   4   6      114.70      128.13      4.31 o
  -6   4   6       81.20       77.69      2.27 o
  -5   4   6       11.74        9.78      1.35 o
  -4   4   6       62.00       65.79      4.40 o
  -3   4   6      162.88      170.91      4.46 o
  -2   4   6      315.03      337.43      5.58 o
  -1   4   6        6.09        7.63      0.63 o
   0   4   6      147.69      152.53      1.90 o
   1   4   6       40.95       40.95      3.43 o
   2   4   6        8.65        9.17      1.29 o
   3   4   6      124.14      128.56      7.30 o
   4   4   6        7.30        8.26      1.37 o
   5   4   6       11.59       12.36      1.90 o
   6   4   6        7.97        5.37      1.02 o
   7   4   6       96.47       75.71     15.97 o
  -8   5   6        6.05        2.37      1.33 o
  -7   5   6        1.21        1.82      1.28 o
  -6   5   6       65.90       73.72      5.41 o
  -5   5   6       29.51       28.63      1.49 o
  -4   5   6       83.77       90.66      9.46 o
  -3   5   6        0.02        0.48      0.72 o
  -2   5   6      238.66      242.91      2.09 o
  -1   5   6       28.35       28.80      2.84 o
   0   5   6      978.95     1053.42     11.48 o
   1   5   6       28.50       23.52      3.17 o
   2   5   6      210.38      228.05      5.26 o
   3   5   6       48.55       54.22      9.38 o
   4   5   6       30.21       32.72      3.20 o
   5   5   6       24.93       22.85      4.97 o
   6   5   6        2.19        2.35      0.82 o
   7   5   6        9.67        6.26      2.55 o
  -7   6   6       13.50       13.93      3.63 o
  -6   6   6       10.90        9.68      2.12 o
  -5   6   6      139.71      147.57     10.50 o
  -4   6   6       20.15       16.03      2.70 o
  -3   6   6       13.60       14.76      1.41 o
  -2   6   6      278.79      318.90      4.63 o
  -1   6   6       17.73       15.16      1.88 o
   0   6   6        0.90        1.00      0.47 o
   1   6   6      235.31      273.89     11.52 o
   2   6   6      124.48      140.13      6.60 o
   3   6   6       27.50       28.84      4.42 o
   4   6   6       22.36       22.41      3.45 o
   5   6   6       57.65       57.10      8.43 o
   6   6   6        8.31        7.14      3.63 o
  -6   7   6       15.95       11.28      3.21 o
  -5   7   6        8.92       11.16      3.34 o
  -4   7   6       59.54       55.71     11.57 o
  -3   7   6       61.98       59.32     15.30 o
  -2   7   6      135.29      148.81      5.08 o
  -1   7   6        0.06       -0.14      0.39 o
   0   7   6        7.88        7.42      1.39 o
   1   7   6      216.42      237.50     11.69 o
   2   7   6        0.11        0.05      0.69 o
   3   7   6        2.51        1.42      0.89 o
   4   7   6       20.88       19.38      3.96 o
   5   7   6       80.65       92.25      9.82 o
  -6   8   6       50.76       37.70     19.86 o
  -5   8   6       13.89       10.02      4.16 o
  -4   8   6        0.42        1.41      1.03 o
  -3   8   6        4.86        2.38      1.23 o
  -2   8   6       12.47       13.45      3.88 o
  -1   8   6       26.01       32.01     12.12 o
   0   8   6       34.42       30.28     10.82 o
   1   8   6        0.17        0.84      1.48 o
   2   8   6        1.96        1.21      0.51 o
   3   8   6        0.61        0.75      0.74 o
   4   8   6        1.63        0.08      1.18 o
   5   8   6        3.49        1.48      1.13 o
  -1   9   6        7.90       11.87      4.13 o
  -9   0   7       16.24       15.52      3.11 o
  -7   0   7      114.66      126.85      3.68 o
  -5   0   7        7.37        8.35      1.21 o
  -3   0   7      846.27      831.48     12.67 o
  -1   0   7      388.73      393.19      5.99 o
   1   0   7        9.51        8.36      1.33 o
   3   0   7       47.99       51.75      8.94 o
   5   0   7      282.77      296.35     19.79 o
   7   0   7        0.03        3.14      1.95 o
 -10   1   7        3.12        2.06      1.27 o
  -9   1   7        2.62        1.79      0.73 o
  -7   1   7       40.65       41.42      3.41 o
  -6   1   7      333.95      376.81      4.21 o
  -5   1   7       91.77       95.86      2.41 o
  -4   1   7       80.05       81.38      1.62 o
  -3   1   7       83.59       92.98      1.79 o
  -2   1   7      150.14      151.50      2.05 o
  -1   1   7      124.76      133.46      2.76 o
   0   1   7       14.00       16.05      1.79 o
   1   1   7       10.42        9.95      1.32 o
   2   1   7      102.97      125.97      3.11 o
   3   1   7        6.80        5.20      0.94 o
   4   1   7       59.55       64.59      8.73 o
   5   1   7       23.03       20.70      2.77 o
   6   1   7       46.19       50.35      5.09 o
   7   1   7       18.88       15.15      2.28 o
 -10   2   7        0.11        0.28      1.45 o
  -9   2   7        3.75        4.82      1.45 o
  -8   2   7       69.41       78.03      4.46 o
  -7   2   7        5.66        5.88      1.11 o
  -6   2   7       38.16       46.48      3.12 o
  -5   2   7       21.45       18.53      1.29 o
  -4   2   7      297.70      305.69      2.31 o
  -3   2   7      135.01      125.18      2.94 o
  -2   2   7        0.29        0.43      0.22 o
  -1   2   7      734.55      775.56      5.85 o
   0   2   7      337.02      358.60      4.71 o
   1   2   7      128.84      146.33      2.86 o
   2   2   7       22.20       23.35      3.02 o
   3   2   7      573.26      636.48     10.38 o
   4   2   7        9.68        7.37      1.10 o
   5   2   7        3.93        2.24      0.67 o
   6   2   7        6.29        5.01      1.21 o
   7   2   7        0.82        0.89      1.02 o
  -9   3   7       29.03       28.93      7.17 o
  -8   3   7        0.01       -0.42      1.80 o
  -7   3   7       39.23       31.93      4.01 o
  -6   3   7       63.26       59.29      2.27 o
  -5   3   7        0.93        0.49      0.19 o
  -4   3   7        1.76        0.44      0.37 o
  -3   3   7       11.18       11.32      1.56 o
  -2   3   7      222.63      224.66      4.50 o
  -1   3   7       11.29       11.02      0.99 o
   0   3   7       22.92       22.00      2.03 o
   1   3   7       53.56       59.34      2.75 o
   2   3   7       12.98       11.33      1.06 o
   3   3   7      201.60      214.50      6.91 o
   4   3   7        3.64        3.58      0.87 o
   5   3   7       15.81       12.36      2.07 o
   6   3   7        0.03        0.74      0.85 o
   7   3   7        0.34        1.25      1.04 o
  -9   4   7        0.75        1.90      2.28 o
  -8   4   7        9.40        8.35      2.42 o
  -7   4   7        2.46        1.75      0.58 o
  -6   4   7        2.71        2.16      0.89 o
  -5   4   7        2.38        2.04      0.57 o
  -4   4   7       37.08       35.21      5.59 o
  -3   4   7        0.06        0.83      0.44 o
  -2   4   7       58.33       54.43     11.55 o
  -1   4   7        7.33        6.41      0.94 o
   0   4   7        0.51        0.58      0.21 o
   1   4   7       62.63       61.81      5.03 o
   2   4   7       99.90      106.72      5.19 o
   3   4   7       78.93       74.86      7.16 o
   4   4   7        5.13        5.00      0.92 o
   5   4   7       61.36       57.98      8.81 o
   6   4   7       66.80       60.76     10.12 o
   7   4   7       15.05       14.40      6.11 o
  -8   5   7        0.92        0.73      1.19 o
  -7   5   7       10.56        9.07      1.89 o
  -6   5   7      110.91      107.32      5.96 o
  -5   5   7        0.21        0.73      0.49 o
  -4   5   7      213.40      223.57      4.89 o
  -3   5   7      111.45      121.21      8.55 o
  -2   5   7        3.01        2.35      1.58 o
  -1   5   7        2.10        2.06      0.40 o
   0   5   7      723.18      799.44      9.57 o
   1   5   7      101.76      107.47      2.61 o
   2   5   7       62.51       65.14      5.05 o
   3   5   7       56.15       62.85     11.61 o
   4   5   7        0.17        1.18      0.73 o
   5   5   7        1.28        2.48      0.72 o
   6   5   7       10.62        7.77      3.09 o
  -7   6   7       20.48       22.27      7.37 o
  -6   6   7        2.26        1.17      1.49 o
  -5   6   7       26.77       23.16      5.81 o
  -4   6   7       17.78       15.74      4.18 o
  -3   6   7        4.38        3.81      1.53 o
  -2   6   7      150.26      170.58      8.94 o
  -1   6   7        2.75        2.94      0.53 o
   0   6   7      696.23      800.45     10.84 o
   1   6   7      136.58      146.87      4.72 o
   2   6   7      416.77      490.72      9.57 o
   3   6   7      217.21      247.98      8.24 o
   4   6   7       61.60       60.29     11.31 o
   5   6   7       11.33       10.34      2.74 o
   6   6   7        4.94        2.08      1.58 o
  -6   7   7        7.48        5.08      1.87 o
  -4   7   7       17.60       16.39      4.96 o
  -3   7   7        7.72        5.11      2.40 o
  -2   7   7       19.96       19.19      7.26 o
  -1   7   7        6.93        7.09      1.68 o
   0   7   7      101.17      119.40     10.93 o
   1   7   7       22.84       15.57      3.56 o
   2   7   7      152.96      181.48      9.15 o
   3   7   7      152.62      185.60     12.94 o
   4   7   7       40.09       32.03      8.95 o
   5   7   7       17.22        9.47      5.61 o
  -5   8   7       95.49       97.77     37.10 o
  -4   8   7       37.68       29.11     12.62 o
  -3   8   7       27.70       32.94     10.52 o
  -2   8   7        0.04        0.65      1.93 o
   0   8   7        0.84        1.28      1.28 o
   1   8   7       22.67       14.95      4.78 o
   2   8   7        6.63        4.73      2.91 o
  -8   0   8       53.48       55.37      8.32 o
  -6   0   8     1526.91     1758.99     12.49 o
  -4   0   8      648.66      706.45     24.76 o
  -2   0   8      413.64      436.07     14.38 o
   0   0   8       29.78       31.57      5.48 o
   2   0   8       10.32        8.94      1.51 o
   4   0   8      150.23      160.56     10.56 o
   6   0   8        8.68        8.09      1.73 o
 -10   1   8       23.85       16.56      7.87 o
  -9   1   8        2.65        2.30      1.01 o
  -8   1   8       26.31       24.01      3.86 o
  -7   1   8      172.92      203.29      6.47 o
  -6   1   8       33.17       32.49      2.19 o
  -5   1   8       56.87       59.79      2.16 o
  -4   1   8       83.82       81.04      1.68 o
  -3   1   8        0.09        0.19      0.17 o
  -2   1   8      300.14      310.14      3.16 o
  -1   1   8      171.18      163.86      3.23 o
   0   1   8        0.16        0.11      0.32 o
   1   1   8      196.05      204.36      3.76 o
   2   1   8       70.40       77.07      3.22 o
   3   1   8       86.23       85.69      8.39 o
   4   1   8      156.41      180.54      6.38 o
   5   1   8      106.34      118.77      7.45 o
   6   1   8       26.93       22.02      3.28 o
   7   1   8       37.13       33.20      3.99 o
 -10   2   8        3.19        2.56      1.61 o
  -9   2   8       19.20       17.03      3.41 o
  -8   2   8       39.24       43.21      8.04 o
  -7   2   8        1.53        1.29      0.51 o
  -6   2   8       96.28      104.01      3.31 o
  -5   2   8      194.02      191.68      2.52 o
  -4   2   8       52.47       52.45      3.25 o
  -3   2   8       22.44       24.82      3.16 o
  -2   2   8        2.57        2.13      0.25 o
  -1   2   8        1.79        1.18      0.21 o
   0   2   8        0.01        0.04      0.27 o
   2   2   8       13.24       16.48      2.45 o
   3   2   8        6.95        5.64      0.90 o
   4   2   8       63.29       65.27      9.73 o
   5   2   8      157.59      165.28      8.75 o
   6   2   8        2.04        0.52      1.02 o
   7   2   8        5.31        2.40      1.74 o
  -9   3   8       63.46       52.95     15.85 o
  -8   3   8        0.01        0.26      0.88 o
  -7   3   8       51.38       49.17      8.65 o
  -6   3   8       15.47       12.59      2.36 o
  -5   3   8       53.61       45.76      6.79 o
  -4   3   8       49.56       49.69      3.64 o
  -3   3   8        4.35        4.74      0.76 o
  -2   3   8        7.96        6.74      0.90 o
  -1   3   8        0.01        0.41      0.17 o
   0   3   8      103.59      105.73      2.67 o
   1   3   8      125.21      139.69      3.28 o
   2   3   8        0.00        0.73      0.45 o
   3   3   8        0.00        0.93      0.73 o
   4   3   8        3.60        3.27      0.76 o
   5   3   8       77.14       77.89      5.52 o
   6   3   8       10.31       13.10      1.91 o
   7   3   8        0.56        2.50      2.03 o
  -9   4   8       16.34        7.72      4.66 o
  -8   4   8       31.49       20.51      5.80 o
  -7   4   8       29.65       24.30      4.60 o
  -6   4   8        1.17        0.09      0.79 o
  -5   4   8      180.85      174.09      6.79 o
  -4   4   8      207.47      184.85      6.14 o
  -3   4   8       11.06       12.79      3.32 o
  -2   4   8       77.13       72.94     19.59 o
  -1   4   8       13.87       12.73      1.09 o
   0   4   8        0.34        0.51      0.24 o
   1   4   8       15.03       13.50      1.27 o
   2   4   8       72.66       73.99      4.79 o
   3   4   8       82.78       81.99      7.08 o
   4   4   8       12.38       10.14      1.76 o
   5   4   8       44.07       41.10      4.89 o
   6   4   8       18.09       18.78      5.27 o
  -8   5   8        5.08        3.16      1.78 o
  -7   5   8       10.91       12.48      3.25 o
  -6   5   8        9.61        6.21      1.66 o
  -5   5   8        0.27        0.55      0.49 o
  -4   5   8       19.60       16.17      3.26 o
  -3   5   8      105.14      111.23      6.17 o
  -2   5   8        0.06        0.80      1.05 o
  -1   5   8       31.31       32.16      2.27 o
   0   5   8        5.75        5.14      0.88 o
   1   5   8       18.88       16.05      2.34 o
   2   5   8      516.09      603.62      8.43 o
   3   5   8       90.33      102.65      5.73 o
   4   5   8      256.70      304.16     16.62 o
   5   5   8        1.73        1.12      0.84 o
   6   5   8       42.14       41.18      6.46 o
  -7   6   8        0.15        2.03      1.35 o
  -6   6   8       26.44       26.84      7.20 o
  -5   6   8       13.31       17.92      5.13 o
  -4   6   8        0.17        0.28      1.04 o
  -3   6   8        0.79       -0.28      1.80 o
  -2   6   8        6.85        4.43      1.68 o
  -1   6   8        3.20        4.28      1.65 o
   0   6   8        3.82        1.51      0.81 o
   1   6   8       24.30       20.81      5.01 o
   2   6   8      110.84      122.14     14.54 o
   3   6   8       92.83       92.26     12.56 o
   4   6   8       37.43       34.53      7.65 o
   5   6   8      118.94      112.44     26.00 o
  -5   7   8       52.67       44.82     13.23 o
  -4   7   8        1.57        0.12      1.31 o
  -3   7   8       42.04       45.66     15.13 o
  -2   7   8        0.00        2.03      2.08 o
  -1   7   8       10.59        8.42      3.38 o
   0   7   8       18.64       18.54      5.06 o
   1   7   8        6.13        6.76      3.23 o
   2   7   8       61.30       63.67     17.63 o
   4   7   8       11.76        6.56      3.23 o
   5   7   8       39.73       34.12      7.94 o
  -2   8   8        0.06       -0.20      1.08 o
  -1   8   8        4.24        2.28      2.00 o
   0   8   8        1.02        1.35      1.15 o
  -9   0   9      150.76      171.61     12.65 o
  -7   0   9        1.44        1.78      0.75 o
  -5   0   9      677.89      769.15     10.63 o
  -3   0   9       44.32       50.36      3.92 o
  -1   0   9       36.71       28.10      4.69 o
   1   0   9        1.56        1.62      0.50 o
   3   0   9        5.11        8.58      2.16 o
   5   0   9       18.31       18.61      2.78 o
  -9   1   9       12.77        9.15      2.68 o
  -8   1   9       16.49       11.89      2.11 o
  -7   1   9       29.62       29.46      3.91 o
  -6   1   9      132.09      135.48      3.15 o
  -5   1   9       16.43       18.40      1.49 o
  -4   1   9      604.11      631.63      6.51 o
  -3   1   9      498.68      532.96      5.75 o
  -2   1   9       19.51       16.76      1.49 o
  -1   1   9       60.98       63.00      2.12 o
   0   1   9       15.31       17.81      2.04 o
   1   1   9       43.11       39.14      4.15 o
   2   1   9        1.32        1.21      0.40 o
   3   1   9       21.02       22.79      3.74 o
   4   1   9        0.05       -0.04      0.68 o
   5   1   9       14.81       16.60      2.31 o
   6   1   9       44.36       45.91      5.51 o
 -10   2   9        4.99        4.68      2.86 o
  -9   2   9        3.57        2.83      1.40 o
  -8   2   9        1.26        1.27      0.57 o
  -7   2   9        1.99        1.48      0.65 o
  -6   2   9       12.68        9.16      1.83 o
  -5   2   9       27.37       26.56      1.03 o
  -4   2   9       62.44       68.86      3.33 o
  -3   2   9       13.96       10.88      1.71 o
  -2   2   9        1.30        1.14      0.19 o
  -1   2   9       36.05       37.47      2.26 o
   0   2   9       20.93       16.81      2.52 o
   1   2   9       36.57       35.16      3.81 o
   2   2   9       29.27       26.42      4.11 o
   3   2   9       83.60       90.78      5.54 o
   4   2   9        0.32        1.41      0.73 o
   5   2   9      134.00      148.82     10.49 o
   6   2   9       21.73       20.98      4.17 o
  -9   3   9       10.59        6.96      2.88 o
  -8   3   9       21.50       14.89      3.06 o
  -7   3   9        1.13        1.55      0.78 o
  -6   3   9       51.71       48.23      7.72 o
  -5   3   9        3.25        1.22      0.60 o
  -4   3   9       12.09       16.54      2.36 o
  -3   3   9      294.65      283.32     11.17 o
  -2   3   9       32.26       26.50      9.19 o
  -1   3   9       78.59       89.17      3.32 o
   0   3   9       16.24       15.66      1.43 o
   1   3   9       15.88       16.37      1.92 o
   2   3   9       21.18       18.02      2.61 o
   3   3   9       17.18       21.27      3.30 o
   4   3   9       28.56       24.30      2.86 o
   5   3   9        0.02        1.20      0.86 o
   6   3   9       24.38       16.43      7.54 o
  -8   4   9       91.50      117.10      8.12 o
  -7   4   9        3.67        2.38      1.03 o
  -6   4   9        1.71        0.88      0.65 o
  -5   4   9       50.83       37.88      6.39 o
  -4   4   9        5.28        6.00      1.29 o
  -3   4   9       30.11       25.49      6.53 o
  -2   4   9       61.87       57.71     17.83 o
  -1   4   9      138.20      149.89      2.65 o
   0   4   9        1.94        1.40      0.41 o
   1   4   9        5.37        5.25      1.19 o
   2   4   9       25.01       21.52      3.17 o
   3   4   9       34.63       39.83      3.22 o
   4   4   9       94.92      105.33      6.50 o
   5   4   9        0.21       -0.13      1.44 o
  -7   5   9       27.05       16.63      4.71 o
  -5   5   9        0.06        1.35      1.32 o
  -4   5   9        0.26        0.63      0.86 o
  -3   5   9        5.42        5.99      1.85 o
  -2   5   9      133.54      125.02      7.77 o
  -1   5   9      117.64      136.49      8.32 o
   0   5   9       81.68       92.25      6.75 o
   1   5   9        4.04        2.33      0.91 o
   2   5   9      296.41      360.13      8.17 o
   3   5   9        2.28        1.68      0.96 o
   4   5   9       95.34       93.89     16.50 o
   6   5   9        0.78        1.80      2.25 o
  -6   6   9       69.70       62.79     19.43 o
  -5   6   9       12.68        7.99      3.14 o
  -4   6   9       34.64       30.96      6.30 o
  -3   6   9        6.42       10.92      2.73 o
  -2   6   9        2.57        2.28      1.38 o
  -1   6   9       21.71       20.06      3.73 o
   0   6   9       71.18       70.29     21.67 o
   1   6   9       30.53       25.98     12.12 o
   2   6   9       70.62       55.96     24.10 o
   3   6   9        0.16        0.89      0.66 o
   4   6   9      210.73      245.95      9.99 o
   5   6   9      140.88      166.30     11.47 o
  -4   7   9        3.11        0.38      1.78 o
  -3   7   9       44.03       57.16     19.56 o
  -2   7   9       14.85       14.10      6.86 o
  -1   7   9       37.03       38.07      9.12 o
   0   7   9       32.41       31.96     10.27 o
   1   7   9       40.35       33.54     13.23 o
  -8   0  10        4.18        4.43      2.73 o
  -6   0  10        0.86        0.60      1.05 o
  -4   0  10     1206.08     1313.10     16.31 o
  -2   0  10      813.90      890.36     12.57 o
   0   0  10       66.29       63.56      3.00 o
   2   0  10        2.33        1.60      0.84 o
   4   0  10       74.50       70.39     16.39 o
  -9   1  10       25.06       21.09     11.85 o
  -8   1  10       28.57       23.90      5.67 o
  -7   1  10       37.58       34.84      5.56 o
  -6   1  10       22.72       20.41      2.02 o
  -5   1  10       19.06       18.39      2.68 o
  -4   1  10       15.91       13.13      1.37 o
  -3   1  10      567.45      616.65      4.99 o
  -2   1  10      238.03      263.71      3.96 o
  -1   1  10       16.84       15.89      2.57 o
   0   1  10      102.76      119.54      4.99 o
   1   1  10       71.87       77.08      6.31 o
   2   1  10        0.01       -0.03      0.53 o
   3   1  10       80.77       81.81      5.40 o
   4   1  10       17.12       14.28      2.41 o
   5   1  10        0.93        1.21      0.88 o
   6   1  10       12.87        9.79      2.71 o
  -9   2  10       45.56       31.78     11.62 o
  -8   2  10       13.30       11.40      2.91 o
  -7   2  10        0.01        0.43      0.54 o
  -6   2  10       38.59       37.61      6.64 o
  -5   2  10       28.71       27.88      4.71 o
  -4   2  10       36.53       34.97      5.19 o
  -3   2  10        3.64        2.02      0.90 o
  -2   2  10       11.86       10.06      1.07 o
  -1   2  10      274.49      291.56      4.13 o
   0   2  10        4.54        4.21      1.03 o
   1   2  10        3.22        3.20      0.64 o
   2   2  10        0.11        0.22      0.47 o
   3   2  10       33.22       29.09      4.60 o
   4   2  10       12.72       11.63      2.21 o
   5   2  10       23.80       27.16      3.06 o
   6   2  10       12.63       10.20      2.59 o
  -9   3  10       12.74       10.74      4.25 o
  -8   3  10        0.00        0.56      0.79 o
  -7   3  10       26.89       26.53      5.66 o
  -6   3  10        2.65        1.37      0.84 o
  -5   3  10       54.89       52.54      9.75 o
  -4   3  10       56.66       50.68      8.39 o
  -3   3  10      143.18      137.99      5.90 o
  -2   3  10       20.16       19.34      6.59 o
  -1   3  10      117.60      123.84      2.23 o
   0   3  10        1.41        1.34      0.31 o
   1   3  10       56.12       43.16      6.55 o
   2   3  10       40.82       37.83      5.88 o
   3   3  10       15.83       13.02      2.20 o
   4   3  10        9.52        8.58      1.43 o
   5   3  10       13.21       11.25      1.83 o
   6   3  10       25.19       10.14     10.45 o
  -8   4  10       24.96       28.38     12.70 o
  -7   4  10       18.63       12.78      3.43 o
  -6   4  10       22.50       19.67      4.83 o
  -5   4  10       42.47       30.97      5.38 o
  -4   4  10       82.85       69.48     15.09 o
  -3   4  10       32.20       26.60      7.09 o
  -2   4  10       39.28       29.08      8.34 o
  -1   4  10       52.76       51.02     18.96 o
   0   4  10       36.72       27.83      5.79 o
   1   4  10       12.84        9.37      2.63 o
   2   4  10        3.94        2.29      0.97 o
   3   4  10        6.02        5.34      1.89 o
   4   4  10      136.68      163.71     10.58 o
   5   4  10       21.94       21.77      3.86 o
  -7   5  10        3.91        6.51      2.96 o
  -6   5  10       28.65       26.65      5.85 o
  -5   5  10       71.33       64.64     16.61 o
  -4   5  10       58.13       38.26      8.58 o
  -3   5  10       11.29        7.06      3.23 o
  -2   5  10       39.46       28.86     12.30 o
  -1   5  10        1.34        1.83      1.53 o
   0   5  10       21.51       18.64      5.26 o
   1   5  10       37.68       30.38      9.47 o
   2   5  10       17.38       14.08      3.36 o
   3   5  10        7.43        4.43      1.25 o
   4   5  10       64.28       57.34     10.57 o
   5   5  10        5.30        5.79      2.23 o
  -5   6  10       21.32       14.75      4.03 o
  -4   6  10        5.27        5.84      3.21 o
  -3   6  10       32.92       33.54     13.10 o
  -2   6  10       14.55       14.48      4.68 o
  -1   6  10        2.56        1.45      1.30 o
   0   6  10        8.00        7.34      2.68 o
   1   6  10       40.06       35.02     14.70 o
   2   6  10       11.68        8.92      2.35 o
  -3   7  10       21.02       17.06      8.22 o
  -2   7  10       24.12       18.69      8.94 o
  -1   7  10       11.25        8.44      3.08 o
   0   7  10        1.83        2.53      1.83 o
  -7   0  11        9.90        9.29      3.66 o
  -5   0  11       23.23       20.69      5.60 o
  -3   0  11       62.27       80.11      3.96 o
  -1   0  11      376.74      412.37      8.02 o
   1   0  11       55.31       63.66     12.99 o
   3   0  11       30.67       31.72      7.14 o
   5   0  11       54.60       57.06      5.96 o
  -8   1  11       13.81       11.36      4.02 o
  -7   1  11        6.94        4.48      1.31 o
  -6   1  11       32.52       26.49      5.42 o
  -5   1  11        5.90        5.35      1.09 o
  -4   1  11       24.90       29.38      2.89 o
  -3   1  11        0.70        0.36      0.36 o
  -2   1  11      695.48      796.56     18.63 o
  -1   1  11       75.32       82.14      4.73 o
   0   1  11      141.07      159.23      4.59 o
   1   1  11      146.48      179.36      5.85 o
   2   1  11        0.08        1.63      0.55 o
   3   1  11      104.80      121.54      6.40 o
   4   1  11       10.82        7.86      1.42 o
   5   1  11        5.61        4.91      1.22 o
  -9   2  11       77.96       63.40     36.17 o
  -8   2  11        2.99        1.53      1.16 o
  -7   2  11       13.35       15.63      3.20 o
  -6   2  11       38.61       31.68      6.54 o
  -5   2  11       14.94       16.84      3.06 o
  -4   2  11       13.49       13.54      2.39 o
  -3   2  11        0.65       -0.25      1.35 o
  -2   2  11       24.63       19.14      2.10 o
  -1   2  11        9.75        6.63      0.96 o
   0   2  11       48.97       46.94      4.22 o
   1   2  11        0.28       -0.06      0.38 o
   2   2  11       68.52       70.29      7.25 o
   3   2  11       20.06       17.84      3.32 o
   4   2  11       37.17       30.76      5.42 o
   5   2  11       38.85       30.75      6.92 o
  -8   3  11       25.98       18.44     10.35 o
  -7   3  11       42.64       42.31      9.66 o
  -6   3  11        8.43       11.63      2.01 o
  -5   3  11       52.25       48.81     10.25 o
  -4   3  11       40.81       37.71      7.14 o
  -3   3  11        1.27        0.00      1.48 o
  -2   3  11        0.27        1.00      1.48 o
  -1   3  11       41.82       35.07      9.89 o
   0   3  11       22.85       19.45      2.38 o
   1   3  11        5.33        3.33      1.14 o
   2   3  11        7.96        5.45      1.12 o
   3   3  11        0.28        0.58      0.67 o
   4   3  11       26.02       29.39      3.31 o
   5   3  11       14.59        9.94      2.28 o
  -8   4  11       16.91       16.41     10.04 o
  -7   4  11        3.31        1.88      2.13 o
  -6   4  11       39.70       32.32      8.00 o
  -5   4  11        6.55        5.16      1.41 o
  -4   4  11       19.81       20.37      4.59 o
  -3   4  11       10.17       15.73      4.58 o
  -2   4  11        4.19        2.63      1.63 o
  -1   4  11       56.87       47.42     14.60 o
   0   4  11        4.16        4.26      1.75 o
   1   4  11        7.23        7.92      2.38 o
   2   4  11        0.01       -0.04      0.76 o
   3   4  11       11.30        9.58      1.93 o
   4   4  11       16.46       17.41      3.06 o
   5   4  11        2.20        1.48      1.48 o
  -7   5  11        0.20       -1.53      1.95 o
  -6   5  11        2.85        3.43      2.30 o
  -5   5  11        0.82        1.33      0.88 o
  -4   5  11        1.14        0.88      0.95 o
  -3   5  11        5.74        3.48      2.25 o
  -2   5  11       19.70        7.84      5.34 o
  -1   5  11       29.99       28.13     10.75 o
   0   5  11       85.53       76.47     32.29 o
   1   5  11       34.47       27.85     10.22 o
   2   5  11       37.22       37.55      9.82 o
  -5   6  11       59.51       50.52     24.57 o
  -4   6  11        0.03        0.43      2.13 o
  -3   6  11        3.52        2.03      1.33 o
  -2   6  11       15.98       16.56      5.19 o
  -1   6  11       33.37       34.02     13.40 o
   0   6  11       57.44       48.07     17.33 o
  -8   0  12      119.98      101.35     35.59 o
  -6   0  12        0.79        0.55      1.88 o
  -4   0  12       23.86       18.16      4.63 o
   0   0  12      631.96      750.12     12.65 o
   4   0  12        6.75        5.67      2.38 o
  -8   1  12        8.95        8.04      3.91 o
  -7   1  12       30.26       38.00      9.52 o
  -6   1  12       18.87       20.11      4.29 o
  -5   1  12        7.25        3.80      1.27 o
  -4   1  12      160.72      188.14      7.82 o
  -3   1  12        8.97        6.76      1.95 o
  -2   1  12       33.93       26.67      4.31 o
  -1   1  12      189.94      227.17      9.74 o
   0   1  12       29.37       30.90      5.74 o
   1   1  12       56.99       52.08      8.15 o
   2   1  12       52.74       57.22      7.36 o
   3   1  12       50.82       51.67      4.82 o
   4   1  12       46.93       40.10      8.38 o
   5   1  12        2.84        2.26      1.95 o
  -8   2  12       33.02       29.31     15.30 o
  -7   2  12       20.97       15.47      3.37 o
  -6   2  12        0.06        0.33      0.80 o
  -5   2  12        4.77        2.82      0.78 o
  -4   2  12        5.87        5.01      2.93 o
  -3   2  12        2.32        2.61      1.63 o
  -2   2  12       10.04        9.89      3.63 o
  -1   2  12        7.01        6.89      2.13 o
   0   2  12       84.49       79.63      9.11 o
   1   2  12      101.87      120.00      7.14 o
   2   2  12        0.00        1.09      0.62 o
   3   2  12        2.58        0.83      0.70 o
   4   2  12        0.24        1.73      0.87 o
   5   2  12        6.23        4.33      2.09 o
  -6   3  12       31.37       32.48      8.59 o
  -5   3  12        6.87        3.89      1.58 o
  -4   3  12       81.60       58.36     22.27 o
  -3   3  12      131.09      160.96     10.27 o
  -2   3  12       17.09       17.26      6.24 o
  -1   3  12       43.99       34.97     10.92 o
   0   3  12       18.56       19.06      5.76 o
   1   3  12       66.72       78.95     15.73 o
   2   3  12        2.99        4.53      1.60 o
   3   3  12        2.23        2.69      1.05 o
   4   3  12        8.10        3.59      2.15 o
   5   3  12        0.07        0.60      1.07 o
  -8   4  12        4.11        2.40      2.25 o
  -7   4  12        0.09        0.45      1.75 o
  -6   4  12        1.60        1.35      1.45 o
  -5   4  12        5.89        5.43      1.69 o
  -4   4  12        1.77        1.85      1.65 o
  -3   4  12       51.98       44.91     15.51 o
  -2   4  12        2.67        2.61      1.38 o
  -1   4  12        8.32        7.11      3.36 o
   0   4  12        5.48        0.20      2.15 o
   1   4  12       59.81       58.34     17.06 o
   2   4  12      118.46      100.47     37.80 o
  -6   5  12       60.70       52.65     24.72 o
  -5   5  12        1.44        2.23      1.53 o
  -4   5  12        1.51        0.63      1.93 o
  -3   5  12        0.00        1.48      2.28 o
  -2   5  12       21.00       13.70      5.01 o
  -1   5  12       28.39       35.49     12.47 o
   0   5  12        6.54        3.01      2.50 o
   1   5  12        0.97        0.20      1.18 o
  -2   6  12       11.46        7.59      4.81 o
  -7   0  13        2.40        0.88      1.20 o
  -5   0  13       11.86        5.91      2.73 o
  -1   0  13       25.46       29.54      6.58 o
   3   0  13        5.81        2.26      1.87 o
  -8   1  13        8.27        3.98      2.66 o
  -7   1  13        0.01        1.14      1.28 o
  -5   1  13        0.13        2.40      1.18 o
  -3   1  13       48.56       36.82     12.30 o
  -2   1  13        4.23        2.40      1.23 o
  -1   1  13        5.16        6.81      2.20 o
   0   1  13       48.49       38.63      6.58 o
   1   1  13       46.24       45.25      7.92 o
   2   1  13       97.43      109.87     10.43 o
   3   1  13      124.31      105.64     19.89 o
   4   1  13       22.17       10.92      5.83 o
  -6   2  13        0.51        1.62      1.03 o
  -4   2  13       13.22       11.10      3.21 o
  -3   2  13        6.88        7.21      3.66 o
  -2   2  13       47.61       34.04     12.80 o
  -1   2  13        3.42        5.76      1.73 o
   0   2  13        0.01       -0.53      1.98 o
   1   2  13       23.52       17.88      7.46 o
   2   2  13        0.03        0.77      1.29 o
   3   2  13        1.01        3.20      1.98 o
  -5   3  13       78.77       92.66     15.66 o
  -4   3  13        0.68        0.33      1.63 o
  -3   3  13        0.59        2.15      1.25 o
  -2   3  13       30.37       28.33      9.02 o
  -1   3  13        5.36        3.46      2.05 o
   0   3  13        0.00        1.35      1.68 o
   1   3  13       30.21       22.39      9.17 o
  -6   4  13       19.97       24.22     14.28 o
  -4   4  13       13.75       21.64      3.78 o
  -3   4  13        3.38        2.23      2.35 o
  -2   4  13       63.72       55.83     18.29 o
  -1   4  13       18.89       10.77      5.16 o
   0   4  13        2.65        0.75      2.63 o
   1   4  13       19.71       19.19      5.74 o
  -5   5  13        1.75        2.05      1.68 o
  -4   5  13        0.49       -0.23      2.35 o
  -3   5  13        6.09        3.98      2.35 o
  -2   5  13        7.55        7.11      3.48 o
  -1   5  13       19.25        9.07      5.08 o
  -6   0  14       29.39       13.40      8.39 o
   2   0  14      171.09      185.48     30.33 o
  -7   1  14        0.14        2.38      1.55 o
  -6   1  14       27.02       17.48      9.47 o
  -1   1  14       25.18       23.47      8.67 o
   0   1  14       43.90       31.40     10.27 o
   1   1  14       45.71       47.69     11.13 o
   2   1  14       37.07       27.91      7.70 o
  -2   2  14       20.09       24.10      5.86 o
  -1   2  14        1.58        1.35      1.53 o
   0   2  14        6.94        2.73      2.61 o
   1   2  14        9.16        4.61      2.13 o
   2   2  14       32.79       24.42      8.43 o
  -4   3  14        8.91       12.42      7.24 o
  -3   3  14       29.51       31.39     17.58 o
  -2   3  14        5.05        3.21      1.73 o
  -1   3  14       17.25       18.24      4.06 o
   0   3  14        0.60        0.60      1.35 o
   1   3  14       58.65       40.58     21.44 o
  -5   4  14       46.09       57.21      6.14 o
  -4   4  14        9.70        6.81      3.08 o
  -3   4  14        7.33        9.04      2.00 o
  -2   4  14        5.82        7.06      3.08 o
  -1   4  14       12.87       15.56      4.38 o
   0   4  14       31.83       21.92      8.27 o
   1   2  15        9.20        6.20      1.15 o
  -1   3  15       33.72       26.15     10.09 o
   0   3  15        1.63        1.38      2.23 o
 
